# Supplementary material for: Abundant Allelochemicals and the Inhibitory Mechanism of the Phenolic Acids in Water Dropwort for the Control of Microcystis aeruginosa Blooms
Source: Plants (Basel). 2021 Dec 2;10(12):2653. doi: 10.3390/plants10122653 (PMC8707890; doi:10.3390/plants10122653)
Supplement: Supplementary file 1 [file plants-10-02653-s001.zip]

Archive with 1 entries (1 files):
- plants-1485724-supplementary.pdf
